# Supplementary material for: Dishevelled Has Anti-Viral Activity in Rift Valley Fever Virus Infected Aedes aegypti
Source: Viruses. 2023 Oct 24;15(11):2140. doi: 10.3390/v15112140 (PMC10675198; doi:10.3390/v15112140)
Supplement: Supplementary file 1 [file viruses-15-02140-s001.zip]

Archive with 3 entries (3 files):
- S1 Table.xlsx
- S2 Table.xlsx
- Suppl Fig 1.pdf
