# Supplementary material for: Dishevelled Has Anti-Viral Activity in Rift Valley Fever Virus Infected Aedes aegypti
Source: Viruses. 2023 Oct 24;15(11):2140. doi: 10.3390/v15112140 (PMC10675198; doi:10.3390/v15112140)
Supplement: Supplementary file 1 [file viruses-15-02140-s001.zip › S1 Table.xlsx]

## Sheet: S1 Table
Aae Transcript	Gene Name	Forward Primer	Reverse Primer	Genome segment	Notes
ACTIN	AAEL005961	GAGCACCCAGTTCTGCTGAC	GTACGACCGGAGGCGTACAG	chr 3: 227,633,288-227,636,145(+)
ARM	AAEL002887	CGTAACCTTTCCGATGCCGC	GCCGCCAACTTGACATACCG	chr1: 108,287,283-108,378,740(-)
DOME	AAEL012471	TTGCTCTCGTACTCGCCCA	TCCACTTCGCCATCCACCA	chr2 : 218,722,653-218,754,221(+)
DSH	AAEL008234	AAGTGGAGGTGGTGGCAGT	ATGGCGTCGTTTCGTCGTC	chr3: 87,740,666 - 87,791,092 (+)
FZ2	AAEL019704	TTCAAAGCGTTTCGGTGCTG	CTGCCATCAGGAAGGTCGTT	chr3 :240,198,651-240,319,643(+)
PCK	AAEL010411	AACGAAGACGACCACAGCGA	GATGGCGACGATGGAGGTGA	chr1: 268,483,254-268,516,821(-)
RPS7	AAEL009496	GACCCCAACAAGCAGAAGCG	TTGATCAGCTGCGATCCGTC	chr3: 344,871,284..344,877,278(+)
DSH gene fragment	TCTGGTCAAGATCCCGCTTCCCTCGAGTCAGGTTACGCTGAAGGACTTCAAAATGGTTCTCAACAAGCAGAACATCAACTACAAATATTTCTTCAAATCGATGGACGCCGACTTTGGCGTGGTGAAAGAGGAAATAGCCGACGATTCTACAATATTGCCATGTTTCAACGGGAAGGTCGTGTCCTGGCTGGTGACGGCTGACGGGTCCAACCAATCAGACTGTTCCGAACTACAACCCACAGAGATGATCGACGGCAGGCCAACCTTGGCCCAGCTCCGAACCATGAATAAACCAATGAATAACATGATGAGCATCCCGATGAACCCACTGACGTACCAATCGGCCTCGGTAGTGTCCAGCGATTTGGACTCGACCAGTCTCTTCGAAACGGAGAGCGA…
DSH dsRNA T7 primers	AAEL008234	TAATACGACTCACTATAGGGATAATTCAGGTTACGCTGAAGGACTTC	TAATACGACTCACTATAGGGATAATGAAGTTCACCGTGTCCATGTTG
Cxt Transcript	Gene Name	Forward Primer	Reverse Primer
ACTIN	cxtACTIN (based on orthology to CPIJ007554)	GCTTCGTGTCGCAGGATTTC	ATGATGGTGTTGTCCGGGTG	tig00001970 92817-94086 (+)
ARM	cxtARM (based on orthology to CPIJ006700)	CAGGTCGTTGCTCTGTGACA	TGCCATCATGAACAGTCCCC	tig00003879 67887-69524 (-)
DOME	cxtDOME (based on orthology to CPIJ017416)	ACATTAGCCGCAACAGCAAAAT	CTGGTGTAACTCAAGCAGCAAC	tig00000526 129664-133080 (-)
DSH	cxtDSH (based on orthology to CPIJ016589)	ACTTTGGCGTGGTGAAGGAG	TTCCCGTTGAAGCATGGCAA	tig00012176 25946-27637 (+)
FZ2	cxtFZ2 (based on orthology to CPIJ018048)	TCAGCCAGGAGGAAAAGGAC	TTCGGTGTCGATGAGGAACG	tig00025656 6166-8145 (+)
PCK	cxtPCK (based on orthology to CPIJ008018)	GATACTTCAAACGCTTCGCCTC	TGATCGACATCTCCTTTGAGCA	tig00000301 27693-27926 (partial cds)
RPS7	cxtRPS7 (based on orthology to CPIJ006763)	AAGGAAGGGTGTGTGTCTCA	TGTAGTGTGCTCTCTGTGGGA	tig00012638 14818-21432 (+)
