# Supplementary material for: Dishevelled Has Anti-Viral Activity in Rift Valley Fever Virus Infected Aedes aegypti
Source: Viruses. 2023 Oct 24;15(11):2140. doi: 10.3390/v15112140 (PMC10675198; doi:10.3390/v15112140)
Supplement: Supplementary file 1 [file viruses-15-02140-s001.zip › S2 Table.xlsx]

## Sheet: S2 Table
Gene	AC	ID	Consensus	# TFBS per gene	Context	Reference	Notes
aaeFZ2	M00238	V$BARBIE_01	ATNNAAAGCNGRNGG	1	BARBIE is a STAT target	PMID 21857668
aaeARM	M00238	V$BARBIE_01	ATNNAAAGCNGRNGG	1
aaeDOME	M00238	V$BARBIE_01	ATNNAAAGCNGRNGG	1
aaePCK	M00238	V$BARBIE_01	ATNNAAAGCNGRNGG	1
aaeARM	M00150	V$BRACH_01	MKNNTSACACCTAGGTGTGAAATT	1
aaeDSH	M00158	V$COUP_01	TGAMCTTTGMMCYT	4	chicken ovalbumin upstream promoter transcriptional factor	PMID 9388268
aaeARM	M00158	V$COUP_01	TGAMCTTTGMMCYT	1
aaeDOME	M00158	V$COUP_01	TGAMCTTTGMMCYT	1
aaePCK	M00158	V$COUP_01	TGAMCTTTGMMCYT	1
aaeFZ2	M00246	V$EGR2_01	NTGCGTRGGCGK	4	Early growth response 2	PMID 25368162
aaeARM	M00246	V$EGR2_01	NTGCGTRGGCGK	1
aaeDOME	M00246	V$EGR2_01	NTGCGTRGGCGK	1
aaePCK	M00246	V$EGR2_01	NTGCGTRGGCGK	1
aaeFZ2	M00245	V$EGR3_01	NTGCGTGGGCGK	2	Early growth response 3
aaeARM	M00245	V$EGR3_01	NTGCGTGGGCGK	1
aaePCK	M00245	V$EGR3_01	NTGCGTGGGCGK	1
aaeFZ2	M00058	V$HEN1_02	NNGGGNCGCAGCTGCGNCCCNN	3	2' O-methyltransferase
aaeARM	M00058	V$HEN1_02	NNGGGNCGCAGCTGCGNCCCNN	1
aaePCK	M00058	V$HEN1_02	NNGGGNCGCAGCTGCGNCCCNN	1
aaeDSH	M00257	V$RREB1_01	CCCCAAACMMCCCC	4	Ras responsive-element binding protein, Stimulates adult midgut cell differentiation	PMID 26658272
aaeFZ2	M00257	V$RREB1_01	CCCCAAACMMCCCC	5
aaeARM	M00257	V$RREB1_01	CCCCAAACMMCCCC	1
aaePCK	M00257	V$RREB1_01	CCCCAAACMMCCCC	1
aaeDSH	M00221	V$SREBP1_02	KATCACCCCAC	2	Sterol regulatory binding protein; regulates fatty acid metabolism
aaeFZ2	M00221	V$SREBP1_02	KATCACCCCAC	5
aaeARM	M00221	V$SREBP1_02	KATCACCCCAC	1
aaeDOME	M00221	V$SREBP1_02	KATCACCCCAC	1
aaePCK	M00221	V$SREBP1_02	KATCACCCCAC	1
aaeFZ2	M00224	V$STAT1_01	NNNSANTTCCGGGAANTGNSN	2	STAT target
aaePCK	M00224	V$STAT1_01	NNNSANTTCCGGGAANTGNSN	1
aaeDSH	M00225	V$STAT3_01	NGNNATTTCCSGGAARTGNNN	1	STAT target
aaeFZ2	M00225	V$STAT3_01	NGNNATTTCCSGGAARTGNNN	1
aaeDOME	M00225	V$STAT3_01	NGNNATTTCCSGGAARTGNNN	1
aaePCK	M00225	V$STAT3_01	NGNNATTTCCSGGAARTGNNN	1
aaeDSH	M00070	V$TAL1BETAITF2_01	NNNAACAGATGKTNNN	3	Tal 1 transcription factor is associated with virus infection (dengue, hepatitis B)	PMID: 33177556, PMID: 27276529
aaeFZ2	M00070	V$TAL1BETAITF2_01	NNNAACAGATGKTNNN	6
aaeDOME	M00070	V$TAL1BETAITF2_01	NNNAACAGATGKTNNN	1
aaePCK	M00070	V$TAL1BETAITF2_01	NNNAACAGATGKTNNN	1
aaeDSH	M00035	V$VMAF_01	NNNTGCTGACTCAGCANNN	1		PMID 32281173; PMID 29096722
aaeFZ2	M00035	V$VMAF_01	NNNTGCTGACTCAGCANNN	2
aaeARM	M00035	V$VMAF_01	NNNTGCTGACTCAGCANNN	1
aaeDOME	M00035	V$VMAF_01	NNNTGCTGACTCAGCANNN	1
aaePCK	M00035	V$VMAF_01	NNNTGCTGACTCAGCANNN	1
